# Supplementary material for: Physiology-Based Pharmacokinetic Modeling of Ropivacaine After External Oblique Intercostal Plane Block in Open Liver Surgery Patients
Source: Pharmaceuticals (Basel). 2026 Feb 24;19(3):348. doi: 10.3390/ph19030348 (PMC13029281; doi:10.3390/ph19030348)
Supplement: Supplementary file 1 [file pharmaceuticals-19-00348-s001.zip]

Archive with 3 entries (3 files):
- Supplementary File S1.pdf
- Supplementary File S2.pdf
- Supplementary File S3 ClinPK checklist.pdf
